# Supplementary material for: Repurposing α-Adrenoreceptor Blockers as Promising Anti-Virulence Agents in Gram-Negative Bacteria
Source: Antibiotics (Basel). 2022 Jan 29;11(2):178. doi: 10.3390/antibiotics11020178 (PMC8868568; doi:10.3390/antibiotics11020178)
Supplement: Supplementary file 1 [file antibiotics-11-00178-s001.zip]

Archive with 1 entries (1 files):
- antibiotics-1539664-supplementary.pdf
